# Supplementary material for: The Influence of Cellulose Nanocrystal Characteristics on Regenerative Silk Composite Fiber Properties
Source: Materials (Basel). 2023 Mar 14;16(6):2323. doi: 10.3390/ma16062323 (PMC10052345; doi:10.3390/ma16062323)
Supplement: Supplementary file 1 [file materials-16-02323-s001.zip]

Archive with 1 entries (1 files):
- materials-2250736-supplementary.pdf
